# Supplementary material for: Characterization of water microbiota and their relationship with resident oysters during an oyster mortality event
Source: Microbiol Spectr. 2024 Aug 20;12(10):e02881-23. doi: 10.1128/spectrum.02881-23 (PMC11448099; doi:10.1128/spectrum.02881-23)
Supplement: Table S1 — Data assessment. [file spectrum.02881-23-s0003.xls]

## Sheet: Tab. S1. Data assessment
Tab. S1 Data assessment of 16S amplicon
Sample ID	Group ID	Raw Data	Clean Data	Raw Reads	Clean Reads	Effective Reads	Length_N50	Length_N90	Taxon Reads	OTUs	Good's coverage
W06_1	W06	119453	119216	116604	115793	102575	443	441	81361	1628	0.9965
W06_2	W06	124370	124104	120834	119970	111955	444	441	99454	1029	0.9976
W06_3	W06	135095	134770	131075	129989	112084	446	441	81142	2373	0.9947
W07_1	W07	135443	135130	131927	130923	114507	443	441	89037	1733	0.9961
W07_2	W07	134113	133812	130653	129596	109716	443	441	80965	1679	0.9955
W07_3	W07	122782	122459	119050	117962	98198	444	441	66775	1514	0.9952
W08_1	W08	137853	137603	136112	135509	130295	444	441	121970	1069	0.9990
W08_2	W08	121782	121458	118231	117059	106580	444	441	89434	1662	0.9972
W08_3	W08	121541	121240	118104	117193	107684	443	441	92176	1479	0.9976
W09_1	W09	136957	136620	132891	132004	109943	461	441	72828	2075	0.9945
W09_2	W09	124172	123892	120690	119946	109865	461	441	92843	1578	0.9976
W09_3	W09	121924	121623	118136	117340	102214	461	441	76364	1835	0.9958
W10_1	W10	125869	125577	122400	121403	109758	446	441	91072	1699	0.9976
W10_2	W10	130221	129904	126606	125677	113497	444	441	93829	1818	0.9974
W10_3	W10	136531	136210	132814	131903	116184	443	441	91671	1863	0.9970
W11_1	W11	126128	125857	122696	121989	112459	461	441	97419	1298	0.9975
W11_2	W11	120043	119821	116843	116161	106860	461	441	92080	1327	0.9975
W11_3	W11	128051	127787	124425	123721	114040	461	441	98294	1203	0.9975
Note: Raw data were filtered according to the rules of 1) removing reads containing more than 10% of unknown nucleotides, 2) removing reads containing less than 50% of bases with quality (Q-value)>20 to get high quality clean data.
Paired end clean data were merged as raw reads with a minimum overlap of 10 bp and mismatch error rates of 2%.
Noisy sequences of raw reads were filtered under specific filtering conditions to obtain the high-quality clean reads.
All chimeric reads were removed from the clean reads and finally obtained effective reads were clustered into OTUs of ≥ 97% similarity.
