# Supplementary material for: Characterization of water microbiota and their relationship with resident oysters during an oyster mortality event
Source: Microbiol Spectr. 2024 Aug 20;12(10):e02881-23. doi: 10.1128/spectrum.02881-23 (PMC11448099; doi:10.1128/spectrum.02881-23)
Supplement: Table S2 — Environmental factors. [file spectrum.02881-23-s0004.xls]

## Sheet: Tab. S2. Environmental factors
Tab. S2 Environmental properties monitored in present study
group	T/ ℃	Do/ mg/L	Sal/ ‰	Chl/ ug/L
W06	22.8	8.63	31.96	0.35
W07	25.7	8.31	31.85	0.49
W08	26.6	7.68	30.08	2.14
W09	23.9	6.27	30.5	1.84
W10	17.3	7.93	31.28	1.68
W11	10.5	9.7	31.31	0.27
T: water temperature
Do: dissolved oxygen
Sal: salinity
Chl: chlorophyll a
